# Supplementary material for: Novel Frailty Assessment Based on Multidimensional Physical Frailty Parameters Using Unsupervised Clustering in Respiratory Diseases: A Pilot Study
Source: J Clin Med. 2026 Jul 1;15(13):5145. doi: 10.3390/jcm15135145 (PMC13363542; doi:10.3390/jcm15135145)
Supplement: Supplementary file 1 [file jcm-15-05145-s001.zip]

Archive with 3 entries (3 files):
- Supplementary Material_final3.pdf
- Table_S4_Pairwise_full.xlsx
- Table_S5_Pairwise_gameshowell.xlsx
