# Supplementary material for: Novel Frailty Assessment Based on Multidimensional Physical Frailty Parameters Using Unsupervised Clustering in Respiratory Diseases: A Pilot Study
Source: J Clin Med. 2026 Jul 1;15(13):5145. doi: 10.3390/jcm15135145 (PMC13363542; doi:10.3390/jcm15135145)
Supplement: Supplementary file 1 [file jcm-15-05145-s001.zip › Table_S4_Pairwise_full.xlsx]

## Sheet: Data
Variable	Cluster comparison	Group 1 mean	Group 1 SD	Group 2 mean	Group 2 SD	Mean difference (Group 2 − Group 1)	95% CI lower (difference)	95% CI upper (difference)	Hedges' g (Group 1 − Group 2)	95% CI lower (Hedges' g)	95% CI upper (Hedges' g)	Tukey HSD-adjusted p-value	Significant by Tukey HSD
%VC	0 vs 1	105.662	14.298	97.294	13.033	-8.368	-18.872	2.136	0.606	0.084	1.129	0.166	FALSE
%VC	0 vs 2	105.662	14.298	91.486	16.114	-14.176	-25.848	-2.504	0.921	0.326	1.517	0.011	TRUE
%VC	0 vs 3	105.662	14.298	98.632	18.524	-7.03	-19.037	4.977	0.426	-0.162	1.014	0.423	FALSE
%VC	1 vs 2	97.294	13.033	91.486	16.114	-5.808	-16.981	5.365	0.4	-0.148	0.947	0.528	FALSE
%VC	1 vs 3	97.294	13.033	98.632	18.524	1.338	-10.184	12.86	-0.086	-0.645	0.473	0.99	FALSE
%VC	2 vs 3	91.486	16.114	98.632	18.524	7.146	-5.45	19.742	-0.405	-1.02	0.21	0.451	FALSE
%FEV1	0 vs 1	100.6	11.412	95.906	12.129	-4.694	-14.803	5.415	0.392	-0.124	0.907	0.619	FALSE
%FEV1	0 vs 2	100.6	11.412	70.2	17.43	-30.4	-41.633	-19.166	2.076	1.37	2.781	0	TRUE
%FEV1	0 vs 3	100.6	11.412	73.642	18.635	-26.958	-38.514	-15.402	1.781	1.092	2.47	0	TRUE
%FEV1	1 vs 2	95.906	12.129	70.2	17.43	-25.706	-36.459	-14.954	1.754	1.116	2.391	0	TRUE
%FEV1	1 vs 3	95.906	12.129	73.642	18.635	-22.264	-33.353	-11.175	1.476	0.847	2.104	0	TRUE
%FEV1	2 vs 3	70.2	17.43	73.642	18.635	3.442	-8.681	15.565	-0.187	-0.797	0.422	0.88	FALSE
FEV1%	0 vs 1	81.654	12.537	80.603	10.481	-1.051	-9.442	7.34	0.091	-0.42	0.601	0.988	FALSE
FEV1%	0 vs 2	81.654	12.537	61.317	9.146	-20.337	-29.661	-11.012	1.792	1.12	2.465	0	TRUE
FEV1%	0 vs 3	81.654	12.537	58.771	16.448	-22.883	-32.475	-13.291	1.572	0.905	2.238	0	TRUE
FEV1%	1 vs 2	80.603	10.481	61.317	9.146	-19.286	-28.211	-10.361	1.904	1.251	2.557	0	TRUE
FEV1%	1 vs 3	80.603	10.481	58.771	16.448	-21.833	-31.037	-12.628	1.654	1.009	2.299	0	TRUE
FEV1%	2 vs 3	61.317	9.146	58.771	16.448	-2.547	-12.609	7.516	0.19	-0.419	0.8	0.911	FALSE
Rt HS	0 vs 1	45.969	6.847	25.069	4.977	-20.901	-24.78	-17.021	3.503	2.685	4.322	0	TRUE
Rt HS	0 vs 2	45.969	6.847	34.905	4.784	-11.065	-15.375	-6.754	1.808	1.134	2.482	0	TRUE
Rt HS	0 vs 3	45.969	6.847	26.621	5.621	-19.348	-23.783	-14.914	2.988	2.138	3.838	0	TRUE
Rt HS	1 vs 2	25.069	4.977	34.905	4.784	9.836	5.71	13.962	-1.977	-2.638	-1.316	0	TRUE
Rt HS	1 vs 3	25.069	4.977	26.621	5.621	1.552	-2.703	5.808	-0.293	-0.854	0.269	0.776	FALSE
Rt HS	2 vs 3	34.905	4.784	26.621	5.621	-8.284	-12.936	-3.631	1.562	0.863	2.261	0	TRUE
Lt HS	0 vs 1	42.069	7.525	23.694	4.472	-18.375	-22.317	-14.434	3.007	2.257	3.757	0	TRUE
Lt HS	0 vs 2	42.069	7.525	33.962	5.938	-8.107	-12.487	-3.728	1.161	0.549	1.774	0	TRUE
Lt HS	0 vs 3	42.069	7.525	25.968	4.223	-16.101	-20.606	-11.595	2.489	1.711	3.267	0	TRUE
Lt HS	1 vs 2	23.694	4.472	33.962	5.938	10.268	6.076	14.46	-1.985	-2.646	-1.323	0	TRUE
Lt HS	1 vs 3	23.694	4.472	25.968	4.223	2.275	-2.049	6.598	-0.511	-1.079	0.057	0.517	FALSE
Lt HS	2 vs 3	33.962	5.938	25.968	4.223	-7.994	-12.72	-3.267	1.508	0.815	2.201	0	TRUE
5m WT	0 vs 1	85.797	9.19	82.75	13.395	-3.046	-11.601	5.508	0.257	-0.256	0.769	0.788	FALSE
5m WT	0 vs 2	85.797	9.19	68.846	14.55	-16.951	-26.456	-7.445	1.404	0.77	2.037	0	TRUE
5m WT	0 vs 3	85.797	9.19	56.801	11.82	-28.996	-38.775	-19.217	2.746	1.932	3.561	0	TRUE
5m WT	1 vs 2	82.75	13.395	68.846	14.55	-13.904	-23.003	-4.806	0.988	0.414	1.563	0.001	TRUE
5m WT	1 vs 3	82.75	13.395	56.801	11.82	-25.95	-35.333	-16.566	1.99	1.31	2.67	0	TRUE
5m WT	2 vs 3	68.846	14.55	56.801	11.82	-12.046	-22.304	-1.787	0.886	0.247	1.525	0.015	TRUE
6min WT	0 vs 1	79.672	7.344	74.975	7.181	-4.697	-10.371	0.977	0.639	0.115	1.162	0.141	FALSE
6min WT	0 vs 2	79.672	7.344	65.87	7.811	-13.802	-20.107	-7.497	1.796	1.123	2.469	0	TRUE
6min WT	0 vs 3	79.672	7.344	46.168	11.002	-33.503	-39.99	-27.017	3.634	2.682	4.587	0	TRUE
6min WT	1 vs 2	74.975	7.181	65.87	7.811	-9.105	-15.141	-3.07	1.207	0.617	1.796	0.001	TRUE
6min WT	1 vs 3	74.975	7.181	46.168	11.002	-28.807	-35.031	-22.582	3.23	2.388	4.073	0	TRUE
6min WT	2 vs 3	65.87	7.811	46.168	11.002	-19.701	-26.506	-12.897	2.042	1.285	2.798	0	TRUE
Rt LLS	0 vs 1	51.315	20.846	28.481	10.536	-22.834	-32.459	-13.209	1.409	0.838	1.981	0	TRUE
Rt LLS	0 vs 2	51.315	20.846	30.119	10.966	-21.196	-31.892	-10.501	1.214	0.597	1.831	0	TRUE
Rt LLS	0 vs 3	51.315	20.846	21.505	9.275	-29.81	-40.812	-18.808	1.724	1.041	2.406	0	TRUE
Rt LLS	1 vs 2	28.481	10.536	30.119	10.966	1.638	-8.6	11.875	-0.151	-0.694	0.392	0.975	FALSE
Rt LLS	1 vs 3	28.481	10.536	21.505	9.275	-6.976	-17.534	3.582	0.681	0.106	1.255	0.315	FALSE
Rt LLS	2 vs 3	30.119	10.966	21.505	9.275	-8.614	-20.156	2.928	0.828	0.193	1.463	0.214	FALSE
Lt LLS	0 vs 1	49.308	20.604	28.116	9.143	-21.192	-30.381	-12.003	1.361	0.794	1.929	0	TRUE
Lt LLS	0 vs 2	49.308	20.604	26.576	9.6	-22.732	-32.943	-12.52	1.343	0.716	1.971	0	TRUE
Lt LLS	0 vs 3	49.308	20.604	19.1	9.416	-30.208	-40.712	-19.703	1.761	1.075	2.448	0	TRUE
Lt LLS	1 vs 2	28.116	9.143	26.576	9.6	-1.539	-11.314	8.235	0.163	-0.381	0.706	0.976	FALSE
Lt LLS	1 vs 3	28.116	9.143	19.1	9.416	-9.016	-19.096	1.065	0.96	0.371	1.55	0.096	FALSE
Lt LLS	2 vs 3	26.576	9.6	19.1	9.416	-7.476	-18.496	3.544	0.77	0.139	1.402	0.292	FALSE
WBPhA	0 vs 1	6.758	0.957	5.281	0.671	-1.476	-1.995	-0.958	1.796	1.189	2.402	0	TRUE
WBPhA	0 vs 2	6.758	0.957	5.195	0.628	-1.562	-2.139	-0.986	1.858	1.178	2.538	0	TRUE
WBPhA	0 vs 3	6.758	0.957	4.447	0.679	-2.31	-2.903	-1.717	2.666	1.863	3.469	0	TRUE
WBPhA	1 vs 2	5.281	0.671	5.195	0.628	-0.086	-0.638	0.466	0.129	-0.413	0.672	0.977	FALSE
WBPhA	1 vs 3	5.281	0.671	4.447	0.679	-0.834	-1.403	-0.265	1.218	0.611	1.826	0.001	TRUE
WBPhA	2 vs 3	5.195	0.628	4.447	0.679	-0.748	-1.37	-0.126	1.123	0.467	1.78	0.012	TRUE
SMI	0 vs 1	7.465	0.769	6.156	0.681	-1.309	-1.86	-0.758	1.789	1.183	2.395	0	TRUE
SMI	0 vs 2	7.465	0.769	7.41	0.898	-0.056	-0.668	0.557	0.066	-0.499	0.632	0.995	FALSE
SMI	0 vs 3	7.465	0.769	6.468	0.9	-0.997	-1.627	-0.367	1.185	0.554	1.816	0	TRUE
SMI	1 vs 2	6.156	0.681	7.41	0.898	1.253	0.667	1.84	-1.596	-2.219	-0.974	0	TRUE
SMI	1 vs 3	6.156	0.681	6.468	0.9	0.312	-0.292	0.917	-0.4	-0.964	0.165	0.534	FALSE
SMI	2 vs 3	7.41	0.898	6.468	0.9	-0.941	-1.602	-0.28	1.026	0.377	1.675	0.002	TRUE
