# Supplementary material for: Novel Frailty Assessment Based on Multidimensional Physical Frailty Parameters Using Unsupervised Clustering in Respiratory Diseases: A Pilot Study
Source: J Clin Med. 2026 Jul 1;15(13):5145. doi: 10.3390/jcm15135145 (PMC13363542; doi:10.3390/jcm15135145)
Supplement: Supplementary file 1 [file jcm-15-05145-s001.zip › Table_S5_Pairwise_gameshowell.xlsx]

## Sheet: Data
Variable	Cluster comparison	Mean difference	Standard error	t statistic	Degrees of freedom	Games–Howell p-value	Hedges' g
%VC	0 vs 1	8.368	3.629	2.306	51.29	0.11	0.606
%VC	0 vs 2	14.176	4.497	3.152	40.44	0.016	0.921
%VC	0 vs 3	7.03	5.092	1.381	32.63	0.52	0.426
%VC	1 vs 2	5.808	4.204	1.382	36.52	0.519	0.4
%VC	1 vs 3	-1.338	4.834	-0.277	28.7	0.992	-0.086
%VC	2 vs 3	-7.146	5.516	-1.296	35.93	0.572	-0.405
%FEV1	0 vs 1	4.694	3.099	1.514	54.75	0.436	0.392
%FEV1	0 vs 2	30.4	4.413	6.889	33.08	0	2.076
%FEV1	0 vs 3	26.958	4.826	5.587	27.72	0	1.781
%FEV1	1 vs 2	25.706	4.366	5.888	32.61	0	1.754
%FEV1	1 vs 3	22.264	4.783	4.655	27.19	0	1.476
%FEV1	2 vs 3	-3.442	5.722	-0.602	36.94	0.931	-0.187
FEV1%	0 vs 1	1.051	3.079	0.341	48.77	0.986	0.091
FEV1%	0 vs 2	20.337	3.167	6.422	44.6	0	1.792
FEV1%	0 vs 3	22.883	4.504	5.081	32.33	0	1.572
FEV1%	1 vs 2	19.286	2.723	7.082	46.87	0	1.904
FEV1%	1 vs 3	21.833	4.204	5.194	26.82	0	1.654
FEV1%	2 vs 3	2.547	4.269	0.597	27.54	0.932	0.19
Rt HS	0 vs 1	20.9	1.605	13.019	44.46	0	3.503
Rt HS	0 vs 2	11.064	1.701	6.505	44.18	0	1.808
Rt HS	0 vs 3	19.348	1.862	10.393	42.35	0	2.988
Rt HS	1 vs 2	-9.836	1.365	-7.205	44.14	0	-1.977
Rt HS	1 vs 3	-1.552	1.561	-0.994	34.34	0.754	-0.293
Rt HS	2 vs 3	8.284	1.659	4.993	35.57	0	1.562
Lt HS	0 vs 1	18.375	1.674	10.976	38.83	0	3.007
Lt HS	0 vs 2	8.107	1.964	4.128	44.98	0.001	1.161
Lt HS	0 vs 3	16.101	1.765	9.121	40.69	0	2.489
Lt HS	1 vs 2	-10.268	1.518	-6.765	34.57	0	-1.985
Lt HS	1 vs 3	-2.275	1.25	-1.819	39.73	0.28	-0.511
Lt HS	2 vs 3	7.993	1.618	4.941	36.08	0	1.508
5m WT	0 vs 1	3.046	2.976	1.024	54.6	0.736	0.257
5m WT	0 vs 2	16.951	3.651	4.643	32.28	0	1.404
5m WT	0 vs 3	28.996	3.256	8.905	32.81	0	2.746
5m WT	1 vs 2	13.904	3.961	3.51	40.38	0.006	0.988
5m WT	1 vs 3	25.95	3.6	7.208	41.8	0	1.99
5m WT	2 vs 3	12.045	4.175	2.885	37.59	0.031	0.886
6min WT	0 vs 1	4.697	1.92	2.446	53.09	0.081	0.639
6min WT	0 vs 2	13.802	2.232	6.185	41.73	0	1.796
6min WT	0 vs 3	33.503	2.906	11.529	29.39	0	3.634
6min WT	1 vs 2	9.105	2.125	4.284	40.33	0.001	1.207
6min WT	1 vs 3	28.807	2.825	10.196	27.24	0	3.23
6min WT	2 vs 3	19.701	3.046	6.469	32.14	0	2.042
Rt LLS	0 vs 1	22.834	4.493	5.083	35.23	0	1.409
Rt LLS	0 vs 2	21.196	4.737	4.475	39.3	0	1.214
Rt LLS	0 vs 3	29.81	4.609	6.468	36.64	0	1.724
Rt LLS	1 vs 2	-1.638	3.032	-0.54	41.7	0.949	-0.151
Rt LLS	1 vs 3	6.976	2.828	2.467	41.88	0.08	0.681
Rt LLS	2 vs 3	8.614	3.202	2.69	37.84	0.05	0.828
Lt LLS	0 vs 1	21.192	4.352	4.869	32.96	0	1.361
Lt LLS	0 vs 2	22.732	4.552	4.994	36.91	0	1.343
Lt LLS	0 vs 3	30.208	4.582	6.593	37.12	0	1.761
Lt LLS	1 vs 2	1.539	2.646	0.582	41.43	0.937	0.163
Lt LLS	1 vs 3	9.016	2.698	3.342	37.05	0.01	0.96
Lt LLS	2 vs 3	7.476	3.009	2.484	37.74	0.079	0.77
WBPhA	0 vs 1	1.476	0.222	6.65	43.4	0	1.796
WBPhA	0 vs 2	1.562	0.232	6.724	43.36	0	1.858
WBPhA	0 vs 3	2.31	0.244	9.476	42.98	0	2.666
WBPhA	1 vs 2	0.086	0.181	0.474	44.93	0.964	0.129
WBPhA	1 vs 3	0.834	0.196	4.26	37.62	0.001	1.218
WBPhA	2 vs 3	0.748	0.207	3.606	36.81	0.005	1.123
SMI	0 vs 1	1.309	0.193	6.782	50.47	0	1.789
SMI	0 vs 2	0.056	0.247	0.226	39.6	0.996	0.066
SMI	0 vs 3	0.997	0.256	3.898	35.14	0.002	1.185
SMI	1 vs 2	-1.253	0.23	-5.448	34.75	0	-1.596
SMI	1 vs 3	-0.312	0.239	-1.306	30.29	0.566	-0.4
SMI	2 vs 3	0.941	0.285	3.306	37.59	0.011	1.026
